# Supplementary material for: FeSe2-BiSe2-CoSe2 Ternary Heterojunction for Efficient Hydrogen Evolution Reaction Under pH-Universal
Source: Materials (Basel). 2026 Jan 22;19(2):430. doi: 10.3390/ma19020430 (PMC12843173; doi:10.3390/ma19020430)
Supplement: Supplementary file 1 [file materials-19-00430-s001.zip]

Archive with 1 entries (1 files):
- materials-4102360-supplementary.pdf
